# Supplementary material for: Follistatin-like 1 and Biomarkers of Neutrophil Activation Are Associated with Poor Short-Term Outcome after Lung Transplantation on VA-ECMO
Source: Biology (Basel). 2022 Oct 8;11(10):1475. doi: 10.3390/biology11101475 (PMC9598172; doi:10.3390/biology11101475)
Supplement: Supplementary file 1 [file biology-11-01475-s001.zip]

Archive with 1 entries (1 files):
- biology-1838459-supplementary.pdf
